# Supplementary material for: Use of Live Interactive Webcasting for an International Postgraduate Module in eHealth: Case Study Evaluation
Source: J Med Internet Res. 2009 Nov 13;11(4):e46. doi: 10.2196/jmir.1225 (PMC2802565; doi:10.2196/jmir.1225)
Supplement: Supplementary file 2 [file jmir_v11i4e46_app2.xls]

## Sheet: Sheet1
		Students were asked to discuss "What are the concerns about equity of access to information patients and how can these be addressed?"
Person A	attic	hello all	1224079585
Person B	attic	Hi	1224079592
Person C	attic	hi..	1224079598
Person D	attic	Hi all	1224079613
Person B	attic	Being a librarian, I think that more use should be made of public libraries for making information available.	1224079628
Person A	attic	I think my two biggest concerns would be overall literacy and access to the information in homes or 'secure' areas, where the user feels comfortable and safe to use the information	1224079644
Person B	attic	I agree with that.	1224079669
Person A	attic	<B>, I think a public librarary would solve the secure area issue for certain	1224079686
Person D	attic	Technology is still (relatively) expensive, so you can't assume everyone will have access to the Internet	1224079699
Person C	attic	we must not forget literacy	1224079735
Person B	attic	Particularly regarding secure areas. In the UK there has been a lot of issues over the loss of personal data by government organisations, so people might be reluctant to search for information about their conditions on the Internet.	1224079742
Person B	attic	Yes, literacy, particularly when we have so many people with English as a second or additional language.	1224079781
Person C	attic	how can we get i nfo to these people	1224079789
Person C	attic	Multi language kiosk??	1224079812
Person B	attic	Work with their local communities?	1224079813
Person A	attic	I find many of my clients with lower household incomes tend to not have internet, nor live too close to a library, but those that do use the computers there a lot	1224079815
Person D	attic	That is a fair point about the Internet, <A>, though on a technical level, the browsing session can be anonymised and secured.	1224079819
Person D	attic	<C>: multi-language is entirely possible these days - as is audio (either through recording a voice-over or using text-to-speech synthesis), so that gets around some of the literacy issue	1224079854
Person A	attic	some of the community based orgs have been looking at that - babblefish translators and specific course for say seniors and the use of the internet	1224079873
Person B	attic	<D>: I know it can be secured, but there is so much bad press about security, it might still make people reluctant to use them.	1224079878
Person D	attic	one possible problem with audio, though, is the chance of other people over-hearing	1224079881
Person D	attic	you'd need to make it available via headphones, I think	1224079892
Person A	attic	agreed <D>	1224079893
Person B	attic	Maybe make it available via podcasts?	1224079921
Person A	attic	also if it's too public, you might not want someone to see you're looking at a prostate health page, for eg	1224079926
Person B	attic	<A>: I agree with that.	1224079944
Person D	attic	<B>: yes, you are right; it would take a lot to get back that trust in data security	1224079952
Person C	attic	<B> - expand on the point "loss of personal information in the UK	1224079953
Person B	attic	well, there have been some issues with laptops been stolen or lost and memory sticks, with personal details of people living in the UK and these losses have been highly publicised. I think it would make people anxious about describing their health problem	1224080041
Person D	attic	<A>: you are right that you won't always want people to see what you're looking up; in terms of a kiosk, that problem can largely be overcome by positioning of the kiosk - perhaps in a booth	1224080049
Person C	attic	Thanks <B>	1224080080
Person A	attic	agreed, <D>. One of the things that I found interesting about the other study (earlier) was that more use was seen in 'socially aceeptable' areas where health may have been more openly discussed, like at a MD office versus other public places, in gener	1224080126
Person D	attic	<C>: more background, from The Telegraph newspaper, Jan 2008, if you're interested: http://www.telegraph.co.uk/news/newstopics/politics/1574687/Government's-record-year-of-data-loss.html	1224080177
Person B	attic	Agreed <A>. That is interesting.	1224080197
Person A	attic	I think context/environments and literacy need to be addressed simutaneously	1224080197
Person A	attic	sorry can't type this early	1224080218
Person C	attic	thanks <D>	1224080222
Person A	attic	or an 830am restart...	1224080301
Person B	attic	Would it be worth encouraging schools to promote health information, start at an earlier age, so that it becomes more socially acceptable to search for health information? They are also more sensitive to the needs of youngsters.	1224080322
Person B	attic	I think we could learn from them about information access for vulnerable groups.	1224080353
Person A	attic	<B>, i think that might work, esp. as a lot of tech does become more open access/easily accessed by the public	1224080359
Person D	attic	<B>: interesting idea, though would it run the risk of breeding a nation of hypochondriacs (sp?) who worry about their health unduly?	1224080378
Person A	attic	also if more of the public funds were purposely driven at that type of initiative too	1224080394
Person D	attic	Arguably that is better, though, than people who don't worry about their health when there is actually a problem...	1224080395
Person A	attic	and they would be informed about the S and S of hypochondriasis too	1224080457
Person B	attic	<D>, I don't know. Hopefully not, if they are all doing it. I just know that there are already systems in place where pupils can get access to health information without anyone else knowing about it, so if they can make it work.....	1224080485
Person D	attic	<B>: It's an interesting idea, and to be honest I don't know the answer to my own question - I just threw it in in the interest of stimulating discussion :-)	1224080556
Person A	attic	much of our health info aimed at school aged children here is social marketing around active living, so I could see it working later in life as chronic disease mgmt would be more of a focus	1224080573
Person B	attic	Sorry. Disappeared for a while to get a drink and sustenance.	1224080779
Person D	attic	<A>: yes, I imagine that if you get children interested in the aspects of health which are most directly relevant to them, then that interest will continue later in life.	1224080811
Person A	attic	(just putting the kettle on here)	1224080815
Person D	attic	Actually, that's not a bad plan...	1224080853
Person A	attic	yes, <D>, so maybe if they had the habit of getting the info that way they might continue to later, but that might need to be a huge study	1224080869
Person B	attic	Also, schools are able to cope with language difficulties and so feedback to parents, and also social inclusion/exclusion, eg travellers.	1224080876
Person B	attic	Sorry, I'm a librarian and my husband's a teacher, so I am slightly biased :-)	1224080913
